# Supplementary material for: Diffusion along the perivascular space influenced by handedness and language lateralisation
Source: Brain Commun. 2025 Jun 24;7(4):fcaf252. doi: 10.1093/braincomms/fcaf252 (PMC12230666; doi:10.1093/braincomms/fcaf252)
Supplement: fcaf252_Supplementary_Data [file fcaf252_supplementary_data.txt]

#!/bin/bash

# rigid-body (6 dof) registration from individual to JHU-ICBM-FA-1mm template space
flirt -ref JHU-ICBM-FA-1mm.nii.gz -in FA.nii.gz -omat FA_2_JHU.mat -dof 6
flirt -in FA.nii.gz -ref JHU-ICBM-FA-1mm.nii.gz -applyxfm -init FA_2_JHU.mat -o FA_reoriented.nii.gz # for visual check of the registration
vecreg -i tensor.nii.gz -o tensor_reoriented.nii.gz -r JHU-ICBM-FA-1mm.nii.gz -t FA_2_JHU.mat # registrer tensor to template space using vecreg
vecreg -i V1.nii.gz -o V1_reoriented.nii.gz -r JHU-ICBM-FA-1mm.nii.gz -t FA_2_JHU.mat # register V1 to template space to help ROI palcement

#extract template space Dxx, Dyy and Dzz
fslroi tensor_reoriented.nii.gz Dxx_reoriented.nii.gz 0 1  
fslroi tensor_reoriented.nii.gz Dyy_reoriented.nii.gz 3 1
fslroi tensor_reoriented.nii.gz Dzz_reoriented.nii.gz 5 1

#extract diffusion values for ALPS calculation
x_assoc_L=`fslstats Dxx_reoriented.nii.gz -k L_association_mask.nii.gz -M`
z_assoc_L=`fslstats Dzz_reoriented.nii.gz -k L_association_mask.nii.gz -M`
x_proj_L=`fslstats Dxx_reoriented.nii.gz -k L_projection_mask.nii.gz -M`
y_proj_L=`fslstats Dyy_reoriented.nii.gz -k L_projection_mask.nii.gz -M`
x_assoc_R=`fslstats Dxx_reoriented.nii.gz -k R_association_mask.nii.gz -M`
z_assoc_R=`fslstats Dzz_reoriented.nii.gz -k R_association_mask.nii.gz -M`
x_proj_R=`fslstats Dxx_reoriented.nii.gz -k R_projection_mask.nii.gz -M`
y_proj_R=`fslstats Dyy_reoriented.nii.gz -k R_projection_mask.nii.gz -M`

#calculate ALPS indices
L_ALPS=`echo "(($x_assoc_L+$x_proj_L)/2) / (($z_assoc_L+$y_proj_L)/2)" | bc -l`
R_ALPS=`echo "(($x_assoc_R+$x_proj_R)/2) / (($z_assoc_R+$y_proj_R)/2)" | bc -l`
B_ALPS=`echo "($L_ALPS+$R_ALPS)/2" | bc -l`

#save stats
echo "L_ALPS" "R_ALPS" "B_ALPS" > ALPS_stats.csv
echo $L_ALPS $R_ALPS $B_ALPS >> ALPS_stats.csv
